# Supplementary material for: Measurement Uncertainty and Risk of False Compliance Assessment Applied to Carbon Isotopic Analyses in Natural Gas Exploratory Evaluation
Source: Molecules. 2024 Jun 27;29(13):3065. doi: 10.3390/molecules29133065 (PMC11243181; doi:10.3390/molecules29133065)
Supplement: Supplementary file 1 [file molecules-29-03065-s001.zip]

Archive with 1 entries (1 files):
- molecules-3051902-supplementary.pdf
